# Supplementary material for: Quantitative capillary refill time predicts sepsis in patients with suspected infection in the emergency department: an observational study
Source: J Intensive Care. 2019 May 6;7:29. doi: 10.1186/s40560-019-0382-4 (PMC6501379; doi:10.1186/s40560-019-0382-4)
Supplement: Supplementary file 2 — Q-CRT data from patients with suspected infection (XLSX 34 kb) [file 40560_2019_382_MOESM2_ESM.xlsx]

## Sheet: infection
No	Q-CRT	QCRT3.5	Q-CRT+qSOFA	Lac	chief complaint	diagnosis	Respiratory	Urinary	Abdominal	Cutaneous	Neurological	Bone and joints	Others	death	28d-death	fever	Septic shock	Severe Sepsis	Sepsis1	SIRS	Sepsis3	qSOFA	CNS	RR22	BP100	SOFAscore	P/Fscore	Pltscore	Bilscore	SBPscore	GCSscore	Creascore	SOFA≧2	respiratory system	coagulation	hepatic system	cardiovascular system	central nervous system	renal system	age	gender	height	weight	GCS<15	SBP	DBP	HR	shock index	RR
4	2.009	0	0	1	sore throat	Streptcoccus infection	1	0	0	0	0	0	0	0	0	0	0	0	0	0	0	0	0	0	0	0	0	0	0	0	0	0	0	0	0	0	0	0	0	36	1	166	71	0	124	93	96	0.774194	28
14	2.519	0	1	2.4	weakness	pneumonia	1	0	0	0	0	0	0	0	0	1	0	1	1	1	1	1	0	1	0	6	2	2	1	0	1	1	1	1	1	1	0	0	1	56	1	171	68	1	112	62	144	1.28571	36
18	8.263	1	1	4.2	fever	choledocholith	0	0	1	0	0	0	0	0	0	1	0	1	0	0	1	0	0	0	0	5	1	2	2	0	0	0	1	1	1	1	0	0	0	97	0	140	35	0	134	72	69	0.514925	18
33	3.671	1	1	1.5	fever	podarthritis	0	0	0	0	0	1	0	0	0	1	0	0	1	1	1	0	0	1	0	2	1	0	1	0	0	0	1	1	0	1	0	0	0	84	1	159	64	0	152	94	80	0.526316	28
39	4.114	1	1	1.9	fever	urinary tract infection	0	1	0	0	0	0	0	0	0	1	0	0	1	1	0	0	0	1	0	0	0	0	0	0	0	0	0	0	0	0	0	0	0	72	0	155	53	0	132	63	110	0.833333	24
53	2.685	0	0	1.8	fever	pneumonia	1	0	0	0	0	0	0	0	0	1	0	0	0	0	1	0	0	0	0	4	1	2	1	0	0	0	1	1	1	1	0	0	0	81	1	166	64	0	131	68	101	0.770992	16
54	1.981	0	0	1	fever	urinary tract infection	0	1	0	0	0	0	0	0	0	1	0	0	0	0	0	0	0	0	0	1	0	0	1	0	0	0	0	0	0	1	0	0	0	77	1	155	55	0	119	64	100	0.840336	16
67	7.255	1	1	1.3	consciousness	hemolytic-uremic syndrome	0	1	0	0	0	0	0	0	0	1	1	1	0	0	1	1	1	0	1	10	0	3	1	2	1	3	1	0	1	1	1	1	1	66	1	160	55	1	88	60	88	1	16
88	3.949	1	1	2.2	dyspnea	pyothorax	1	0	0	0	0	0	0	0	0	1	0	1	1	1	1	0	0	1	0	4	2	0	1	0	0	1	1	1	0	1	0	0	1	45	1	170	90	0	114	76	140	1.22807	40
111	1.578	0	0	1.1	facial edema	erysipelas	0	0	0	1	0	0	0	0	0	0	0	0	0	0	0	0	1	0	0	1	0	0	0	0	1	0	0	0	0	0	0	1	0	94	1	158	57	1	105	67	84	0.8	16
112	2.693	0	0	1.8	fever	urinary tract infection	0	1	0	0	0	0	0	0	0	1	0	0	1	1	1	0	0	1	0	2	0	0	2	0	0	0	1	0	0	1	0	0	0	58	1	173	62	0	177	97	136	0.768362	24
116	3.673	1	1	0.9	weakness	pneumonia	1	0	0	0	0	0	0	0	0	1	0	0	1	1	1	0	1	0	0	2	1	0	0	0	1	0	1	1	0	0	0	1	0	18	0	155	47	1	124	79	96	0.774194	20
123	6.047	1	1	1.5	abominalgia	colon perforation	0	0	1	0	0	0	0	0	0	1	0	1	1	1	0	0	0	1	0	1	1	0	0	0	0	0	0	1	0	0	0	0	0	67	1	170	55	0	154	87	106	0.688312	26
128	1.591	0	0	1.2	abominalgia	appendicitis	0	0	1	0	0	0	0	0	0	1	0	0	0	0	0	0	0	0	0	1	0	0	1	0	0	0	0	0	0	1	0	0	0	44	1	180	85	0	146	100	92	0.630137	20
147	2.42	0	0	1.5	fever	cellulitis	0	0	0	1	0	0	0	0	0	1	0	0	1	1	0	0	0	0	0	1	0	0	0	0	0	1	0	0	0	0	0	0	1	49	1	171	90	0	128	58	76	0.59375	18
156	3.258	0	0	1.4	fever	enteritis	0	0	1	0	0	0	0	0	0	1	0	0	0	0	0	0	0	1	0	0	0	0	0	0	0	0	0	0	0	0	0	0	0	62	1	158	58	0	121	70	75	0.619835	30
167	1.415	0	0	0.8	fever	vasculitis	0	0	1	0	0	0	0	0	0	1	0	0	0	0	0	0	0	0	0	0	0	0	0	0	0	0	0	0	0	0	0	0	0	67	0	154	61	0	141	81	94	0.666667	18
168	1.291	0	0	3	buttock pain	cellulitis	0	0	0	1	0	0	0	0	0	1	0	0	0	0	0	0	0	0	0	0	0	0	0	0	0	0	0	0	0	0	0	0	0	57	1	166	82	0	122	81	117	0.959016	20
181	1.234	0	0	1.1	abominalgia	pyothorax	1	0	0	0	0	0	0	0	0	0	0	0	1	1	0	0	0	1	0	1	1	0	0	0	0	0	0	1	0	0	0	0	0	65	1	168	72	0	137	96	126	0.919708	24
182	1.326	0	1	2.6	fever	urinary tract infection	0	1	0	0	0	0	0	0	0	1	0	1	1	1	1	1	1	1	0	5	1	1	1	0	1	1	1	1	1	1	0	1	1	72	1	163	60	1	134	74	130	0.970149	30
184	1.105	0	0	1.5	vomitus	urinary tract infection	0	1	0	0	0	0	0	0	0	1	0	0	1	1	0	0	0	1	0	1	0	0	1	0	0	0	0	0	0	1	0	0	0	79	0	153	58	0	141	79	133	0.943262	35
190	6.623	1	1	6.1	fever	necrotizing fasciitis	0	0	0	1	0	0	0	0	0	1	1	1	1	1	1	1	0	1	1	3	0	0	1	0	0	2	1	0	0	1	0	0	1	62	1	168	68	0	100	65	105	1.05	33
204	1.825	0	0	1.6	diarrhea	enteritis	0	0	1	0	0	0	0	0	0	1	0	0	1	1	0	0	0	0	0	0	0	0	0	0	0	0	0	0	0	0	0	0	0	24	0	160	42	0	115	63	115	1	21
207	5.961	1	1	1.9	fever	appendicitis	0	0	1	0	0	0	0	1	0	1	0	0	1	1	1	1	1	1	0	2	1	0	0	0	1	0	1	1	0	0	0	1	0	76	1	174	62	1	128	70	105	0.820312	25
211	1.784	0	0	1.5	abominalgia	appendicitis	0	0	1	0	0	0	0	0	0	1	0	0	1	1	0	0	0	1	0	0	0	0	0	0	0	0	0	0	0	0	0	0	0	38	1	176	89	0	150	88	108	0.72	25
215	6.799	1	1	1.9	weakness	urinary tract infection	0	1	0	0	0	0	0	0	0	1	0	0	1	1	1	1	1	1	0	2	1	0	0	0	1	0	1	1	0	0	0	1	0	77	0	140	55	1	106	73	99	0.933962	24
224	3.472	0	0	1.5	abominalgia	choledocholith	0	0	1	0	0	0	0	0	0	0	0	0	0	0	0	0	0	1	0	1	0	0	1	0	0	0	0	0	0	1	0	0	0	74	0	147	49	0	156	104	82	0.525641	22
231	6.048	1	1	1	abominalgia	enteritis	0	0	1	0	0	0	0	0	0	1	0	0	1	1	0	0	0	1	0	0	0	0	0	0	0	0	0	0	0	0	0	0	0	23	1	170	63	0	126	81	98	0.777778	24
252	3.22	0	0	2.4	facial edema	cellulitis	0	0	0	1	0	0	0	0	0	0	0	0	0	0	0	0	0	0	0	0	0	0	0	0	0	0	0	0	0	0	0	0	0	66	1	168	86	0	123	91	74	0.601626	20
255	2.442	0	0	1.6	fever	influenza	1	0	0	0	0	0	0	0	0	1	0	0	1	1	0	0	0	1	0	1	1	0	0	0	0	0	0	1	0	0	0	0	0	86	0	140	45	0	154	92	120	0.779221	30
265	3.898	1	1	1.4	fever	pneumonia	1	0	0	0	0	0	0	0	0	1	0	0	1	1	1	1	1	1	0	2	1	0	0	0	1	0	1	1	0	0	0	1	0	84	1	167	50	1	147	96	126	0.857143	25
288	9.155	1	1	2.59	fever	pneumonia	1	0	0	0	0	0	0	0	0	1	0	0	1	1	1	1	1	0	1	2	1	0	0	0	1	0	1	1	0	0	0	1	0	82	0	160	65	1	122	69	82	0.672131	19
290	2.915	0	0	1.12	weakness	choledocholith	0	0	1	0	0	0	0	0	0	1	0	0	1	1	0	0	0	0	0	1	0	0	1	0	0	0	0	0	0	1	0	0	0	78	1	160	50	0	128	63	100	0.78125	20
293	5.059	1	1	4.29	fever	pneumonia	1	0	0	0	0	0	0	1	1	1	1	1	1	1	1	1	1	1	1	7	1	1	0	3	1	1	1	1	1	0	1	1	1	65	1	175	45	1	66	37	149	2.25758	30
294	2.697	0	0	1.3	abominalgia	enteritis	0	0	1	0	0	0	0	0	0	0	0	0	0	0	1	0	0	0	0	2	0	0	2	0	0	0	1	0	0	1	0	0	0	44	0	155	50	0	135	81	78	0.577778	18
295	1.947	0	1	1.82	fever	pneumonia	1	0	0	0	0	0	0	0	0	1	0	0	1	1	1	1	1	1	0	2	1	0	0	0	1	0	1	1	0	0	0	1	0	79	0	150	40	1	121	50	107	0.884298	27
296	5.58	1	1	2.71	fever	cholecystitis	0	0	1	0	0	0	0	0	0	1	1	1	1	1	1	1	1	1	1	8	1	0	1	1	1	2	1	1	0	1	1	1	1	81	0	150	35	1	103	78	122	1.18447	30
297	9.403	1	1	7.7	fever	urinary tract infection	0	1	0	0	0	0	0	0	0	1	0	1	1	1	1	1	1	1	0	2	0	0	0	0	2	0	1	0	0	0	0	1	0	42	1	170	60	1	124	62	126	1.01613	28
298	2.207	0	0	1	abominalgia	diverticulitis	0	0	1	0	0	0	0	0	0	0	0	0	0	0	0	0	0	0	0	0	0	0	0	0	0	0	0	0	0	0	0	0	0	69	0	158	45	0	105	56	74	0.704762	20
303	7.094	1	1	1.78	dyspnea	pneumonia	1	0	0	0	0	0	0	0	0	1	0	1	1	1	1	1	1	1	0	2	1	0	0	0	1	0	1	1	0	0	0	1	0	83	1	165	55	1	182	102	102	0.56044	27
305	5.868	1	1	3.42	dyspnea	pneumonia	1	0	0	0	0	0	0	0	0	0	0	1	1	1	1	0	0	1	0	2	2	0	0	0	0	0	1	1	0	0	0	0	0	86	0	140	47	0	150	81	110	0.733333	32
308	6.438	1	1	2.68	dyspnea	pneumonia	1	0	0	0	0	0	0	0	0	0	0	1	0	0	1	1	1	1	0	3	1	1	0	0	1	0	1	1	1	0	0	1	0	83	1	166	68	1	138	63	83	0.601449	36
309	0.908	0	1	1.23	fever	urinary tract infection	0	1	0	0	0	0	0	0	0	1	0	0	1	1	1	1	1	1	0	4	0	2	1	0	1	0	1	0	1	1	0	1	0	86	0	150	40	1	140	69	100	0.714286	23
311	11.535	1	1	1.53	dyspnea	pneumonia	1	0	0	0	0	0	0	1	1	0	0	1	1	1	1	1	1	1	0	3	2	0	0	0	1	0	1	1	0	0	0	1	0	81	0	142	40	1	142	62	122	0.859155	7
313	2.137	0	0	1.71	fever	enteritis	0	0	1	0	0	0	0	0	0	1	0	1	1	1	1	0	0	0	1	7	1	3	2	0	0	1	1	1	1	1	0	0	1	68	1	165	55	0	95	83	115	1.21053	13
314	3.143	0	0	0.94	fever	enteritis	0	0	1	0	0	0	0	0	0	0	0	0	0	0	1	0	0	0	0	5	0	3	2	0	0	0	1	0	1	1	0	0	0	43	1	165	63	0	123	79	94	0.764228	14
315	1.881	0	1	1.3	fever	pneumonia	1	0	0	0	0	0	0	0	0	1	0	0	1	1	1	1	1	1	0	2	1	0	0	0	1	0	1	1	0	0	0	1	0	84	1	158	58	1	160	76	114	0.7125	24
316	4.589	1	1	2.94	dyspnea	pneumonia	1	0	0	0	0	0	0	0	0	1	0	1	1	1	1	1	1	1	0	4	2	0	1	0	1	0	1	1	0	1	0	1	0	90	1	155	50	1	124	67	107	0.862903	24
317	4.385	1	1	4.22	dyspnea	pneumonia	1	0	0	0	0	0	0	0	0	0	0	1	1	1	0	0	0	1	0	0	0	0	0	0	0	0	0	0	0	0	0	0	0	66	1	175	52	0	147	108	102	0.693878	28
318	5.194	1	1	2.05	fever	urinary tract infection	0	1	0	0	0	0	0	0	0	1	0	1	1	1	1	1	1	1	1	3	0	0	0	1	1	1	1	0	0	0	1	1	1	88	0	138	40	1	96	64	94	0.979167	30
319	3.568	1	1	4.03	fever	cholangitis	0	0	1	0	0	0	0	0	0	1	1	1	1	1	1	1	1	1	1	7	1	1	2	1	1	1	1	1	1	1	1	1	1	86	0	150	40	1	96	66	183	1.90625	27
320	2	0	0	1.04	fever	urinary tract infection	0	1	0	0	0	0	0	0	0	1	0	0	1	1	0	0	1	0	0	1	0	0	0	0	1	0	0	0	0	0	0	1	0	70	0	151	35.2	1	146	101	85	0.582192	16
321	2.474	0	1	1.93	fever	pneumonia	1	0	0	0	0	0	0	0	0	1	0	0	1	1	1	1	1	1	0	3	1	0	0	0	1	1	1	1	0	0	0	1	1	84	1	170	65	1	123	83	134	1.08943	22
322	4.297	1	1	14.8	dyspnea	pneumonia	1	0	0	0	0	0	0	0	0	1	1	1	1	1	1	1	1	1	1	9	4	0	0	3	1	1	1	1	0	0	1	1	1	78	1	170	55	1	82	48	150	1.82927	28
325	11.018	1	1	3.09	fever	pneumonia	1	0	0	0	0	0	0	1	0	1	0	1	1	1	1	1	1	1	0	4	3	0	0	0	1	0	1	1	0	0	0	1	0	81	1	160	50	1	162	74	110	0.679012	34
326	11.051	1	1	1.93	fever	pneumonia	1	0	0	0	0	0	0	0	0	0	0	1	1	1	1	0	0	1	0	2	1	0	0	0	0	1	1	1	0	0	0	0	1	59	1	175	63	0	130	81	112	0.861538	38
328	2.912	0	0	1.43	fever	bronchitis	1	0	0	0	0	0	0	0	0	0	0	0	0	0	0	0	0	1	0	1	0	0	1	0	0	0	0	0	0	1	0	0	0	77	1	162	52	0	120	86	87	0.725	26
329	1.706	0	0	1.24	dyspnea	pneumonia	1	0	0	0	0	0	0	0	0	0	0	0	0	0	1	0	1	0	0	4	1	1	0	0	1	1	1	1	1	0	0	1	1	86	0	150	42	1	151	78	86	0.569536	15
330	2.8	0	1	1.18	fever	pneumonia	1	0	0	0	0	0	0	1	1	1	0	0	1	1	1	1	1	1	0	2	1	0	0	0	1	0	1	1	0	0	0	1	0	79	1	175	60	1	114	69	101	0.885965	31
332	6.765	1	1	5.61	dyspnea	pneumonia	1	0	0	0	0	0	0	1	1	0	1	1	1	1	1	1	1	1	1	10	3	0	0	3	1	1	1	1	0	0	1	1	1	59	1	165	75	1	240	140	145	0.604167	32
333	1.525	0	0	2.06	dyspnea	pneumonia	1	0	0	0	0	0	0	1	1	1	0	0	0	1	0	0	0	1	0	1	1	0	0	0	0	0	0	1	0	0	0	0	0	70	1	165	71	0	132	83	105	0.795455	25
335	1.322	0	1	2.7	fever	urinary tract infection	0	1	0	0	0	0	0	1	0	1	0	1	0	0	1	1	1	0	1	5	0	2	0	1	1	1	1	0	1	0	1	1	1	82	0	155	50	1	85	60	109	1.28235	16
336	2.581	0	1	2.58	fever	pneumonia	1	0	0	0	0	0	0	0	0	1	0	1	1	1	1	1	1	1	1	3	1	0	0	1	1	0	1	1	0	0	1	1	0	92	1	160	55	1	87	55	96	1.10345	30
338	2.465	0	0	7.09	omalgia	cholangitis	0	0	1	0	0	0	0	1	0	0	0	1	1	1	1	0	0	1	0	7	0	3	2	0	0	2	1	0	1	1	0	0	1	79	1	159	78	0	104	54	148	1.42308	22
339	1.79	0	1	3.06	consciousness	meningitis	0	0	0	0	1	0	0	1	0	1	0	1	1	1	1	1	1	1	0	5	0	2	2	0	1	0	1	0	1	1	0	1	0	63	1	164	55	1	176	82	137	0.778409	28
341	6.221	1	1	0.75	dyspnea	pneumonia	1	0	0	0	0	0	0	1	0	0	0	1	1	1	1	1	1	1	0	9	4	0	0	0	1	3	1	1	0	0	0	1	1	88	1	162	60	1	134	84	105	0.783582	30
342	2.295	0	1	9.41	consciousness	pneumonia	1	0	0	0	0	0	0	0	0	0	0	1	1	1	1	1	1	1	0	4	2	0	0	0	1	0	1	1	0	0	0	1	0	93	0	145	35	1	174	109	117	0.672414	23
343	3.269	0	0	1.41	fever	pneumonia	1	0	0	0	0	0	0	0	0	1	0	0	1	1	0	0	0	1	0	1	1	0	0	0	0	0	0	1	0	0	0	0	0	94	1	165	57	0	147	66	94	0.639456	26
347	5.648	1	1	1.9	dyspnea	nontuberculous mycobacteria	1	0	0	0	0	0	0	0	0	1	0	1	1	1	1	1	1	1	0	2	1	0	0	0	1	0	1	1	0	0	0	1	0	76	1	161	69	1	168	108	110	0.654762	36
348	2.955	0	0	1.93	fever	pneumonia	1	0	0	0	0	0	0	0	0	1	0	0	0	0	1	0	1	0	0	7	1	1	0	0	1	4	1	1	1	0	0	1	1	75	1	163	57	1	104	70	114	1.09615	16
350	4.249	1	1	1.19	fever	pneumonia	1	0	0	0	0	0	0	0	0	1	0	0	1	1	0	0	0	1	0	0	0	0	0	0	0	0	0	0	0	0	0	0	0	86	1	165	50	0	122	59	91	0.745902	25
352	8.176	1	1	1.23	fever	urinary tract infection	0	1	0	0	0	0	0	0	0	1	0	0	1	1	1	0	0	0	0	2	0	1	1	0	0	0	1	0	1	1	0	0	0	85	1	160	48	0	146	81	77	0.527397	15
354	9.234	1	1	2.41	fever	pneumonia	0	0	1	0	0	0	0	1	1	1	0	1	1	1	1	0	1	0	0	0	0	0	0	0	1	1	2	0	0	0	0	1	1	81	1	168	67	1	153	67	66	0.431373	15
355	2.539	0	1	3.22	fever	legionella pniumonia	1	0	0	0	0	0	0	1	1	1	1	1	1	1	1	1	1	1	1	14	2	2	2	1	1	3	1	1	1	1	1	1	1	91	0	147	45	1	150	114	182	1.21333	18
357	2.024	0	0	1.1	fever	urinary tract infection	0	1	0	0	0	0	0	0	0	1	0	0	1	1	0	0	1	0	0	1	0	0	0	0	1	0	0	0	0	0	0	1	0	78	1	163	73	1	140	74	78	0.557143	20
[truncated: 15 more columns]
